# Supplementary material for: Effects of 16 weeks of two different high-protein diets with either resistance or concurrent training on body composition, muscular strength and performance, and markers of liver and kidney function in resistance-trained males
Source: J Int Soc Sports Nutr. 2023 Jul 29;20(1):2236053. doi: 10.1080/15502783.2023.2236053 (PMC10388821; doi:10.1080/15502783.2023.2236053)
Supplement: Supplemental Material [file RSSN_A_2236053_SM7392.zip]

Archive with 4 entries (3 files):
- Suppl/
- Suppl/44.docx
- Suppl/55.docx
- Suppl/66.docx
